# Supplementary material for: An Optimal Internet of Things-Driven Intelligent Decision-Making System for Real-Time Fishpond Water Quality Monitoring and Species Survival
Source: Sensors (Basel). 2024 Dec 8;24(23):7842. doi: 10.3390/s24237842 (PMC11644897; doi:10.3390/s24237842)
Supplement: Supplementary file 1 [file sensors-24-07842-s001.zip]

Archive with 1 entries (1 files):
- sensors-3275673-supplementary.pdf
